# Supplementary material for: Proteomic Analysis of Hydromethylthionine in the Line 66 Model of Frontotemporal Dementia Demonstrates Actions on Tau-Dependent and Tau-Independent Networks
Source: Cells. 2021 Aug 22;10(8):2162. doi: 10.3390/cells10082162 (PMC8391171; doi:10.3390/cells10082162)
Supplement: Supplementary file 1 [file cells-10-02162-s001.zip]

Archive with 2 entries (2 files):
- Schwab et al Supplementary Figures.pdf
- Schwab et al Supplementary Table.xlsx
